# Supplementary material for: QbD Approach-Based Preparation and Optimization of Hydrophobic Ion-Pairing Complex of Lysozyme with Sodium Dodecyl Sulphate to Enhance Stability in Lipid-Based Carriers
Source: Pharmaceutics. 2024 Apr 26;16(5):589. doi: 10.3390/pharmaceutics16050589 (PMC11125345; doi:10.3390/pharmaceutics16050589)
Supplement: Supplementary file 1 [file pharmaceutics-16-00589-s001.zip]

Archive with 1 entries (1 files):
- pharmaceutics-2944528-supplementary.pdf
